# Supplementary material for: Evaluation of a Virtual Reality-Based Open Educational Resource Software
Source: J Med Educ Curric Dev. 2024 Apr 2;11:23821205241242220. doi: 10.1177/23821205241242220 (PMC10989036; doi:10.1177/23821205241242220)
Supplement: sj-xlsx-3-mde-10.1177_23821205241242220 - Supplemental material for Evaluation of a Virtual Reality-Based Open Educational Resource Software [file sj-xlsx-3-mde-10.1177_23821205241242220.xlsx]

## Sheet: Pre-simulation questionnaire
Participant number:	Semester of Study:	Age:	Gender:	Do you already have a completed professional training in the medical field?	How often do you play first-person action games (e.g. Minecraft, Counter Strike or Video story games like Subnautica)?	I am well versed in the anatomy of the pancreas.	I have a good understanding of the physiology of the pancreas.	I know different imaging modalities to evaluate the pancreas	I feel confident in recommending further diagnostics to a patient with suspected pancreatic cancer.	I feel confident in recommending therapy to a patient diagnosed with pancreatic cancer.	I feel well prepared for an exam based on my current knowledge of pancreatic cancer.	I have gained experience with VR over the past year:	Have you ever had a VR teaching session ?	I see great potential for the use of VR in student teaching.	I would like to see more VR offerings in medical school.	The mesenteric vascular axis …consists of superior mesenteric artery and vein	The mesenteric vascular axis …consists of common mesenteric artery and vein	The mesenteric vascular axis …arises from the abdominal aorta at the level of the thoracic vertebral body 12	The mesenteric vascular axis ...is enclosed by the pancreatic uncinate process	The mesenteric vascular axis ...is accompanied by branches of the celiac plexus	The excretory ducts of the pancreas ...are called duct of Wirsung and duct of Santorini	The excretory ducts of the pancreas ...are called duct of Wirsung and ductus Botalli	The excretory ducts of the pancreas ...and the common bile duct, drain into the large papilla of the duodenum.	The excretory ducts of the pancreas ...are the origin of the majority of pancreatic cancers	The most common pathologic morphology of pancreatic cancer is the …	Early clinical signs of pancreatic cancer include…	One of the clinical late signs of pancreatic cancer is the Courvoisier sign. This is clinically characterized …	Numerous diagnostic procedures are available to diagnose pancreatic cancer:	What are risk factors for developing pancreatic cancer: diabetes mellitus	What are risk factors for developing pancreatic cancer: nicotine consumption	What are risk factors for developing pancreatic cancer: alcohol consumption	What are risk factors for developing pancreatic cancer: hereditary pancreatitis e.g. as a result of PRSS1 mutation	What are risk factors for developing pancreatic cancer: MEN 1	Which statements about the prognosis of pancreatic carcinoma are correct: Pancreatic cancer has a poor prognosis, with a median 5 year survival rate <10%	Which statements about the prognosis of pancreatic carcinoma are correct: Thanks to diagnostic and therapeutic medical progress, the 5 year survival rate could be significantly increased in the last 15 years	Which statements about the prognosis of pancreatic carcinoma are correct: At initial diagnosis, 80% of pancreatic cancers are already locally advanced or metastatic and thus outside of curative treatment options	Which statements about the prognosis of pancreatic carcinoma are correct: Complete curative resection opens up a long-term prognosis with a 5 year survival rate of >50%.	The standard surgical procedure for resection of pancreatic head carcinoma is pylorus-preserving partial pancreaticoduodenectomy. Removed are … pancreatic head	The standard surgical procedure for resection of pancreatic head carcinoma is pylorus-preserving partial pancreaticoduodenectomy. Removed are … duodenum	The standard surgical procedure for resection of pancreatic head carcinoma is pylorus-preserving partial pancreaticoduodenectomy. Removed are … distal stomach	The standard surgical procedure for resection of pancreatic head carcinoma is pylorus-preserving partial pancreaticoduodenectomy. Removed are … gall bladder	The standard surgical procedure for resection of pancreatic head carcinoma is pylorus-preserving partial pancreaticoduodenectomy. Removed are … parts of the left liver lobe	Adjuvant (postoperative) chemotherapy … should be administered to all patients	Adjuvant (postoperative) chemotherapy … is only required for patients with lymph node metastases	Adjuvant (postoperative) chemotherapy … Therapy standard is Folfox (5- flourouracil+ oxaliplatin) for 6 months	Adjuvant (postoperative) chemotherapy … One treatment option is Gemcitabine over 6 months	Adjuvant (postoperative) chemotherapy … One treatment option is FOLFIRINOX (5-FU+ irinitecan+ oxaliplatin) for 6 months.
1	7	22	1	2	1	2	2	5	5	5	5	4	2	2	1	1	0	0	1	0	1	0	1	0	4	3	5	2	1	1	1	1	0	1	0	1	0	1	1	0	0	0	0	0	0	1	0
2	6	21	1	2	1	2	2	3	5	5	5	4	2	1	2	1	0	1	1	0	1	0	1	0	4	5	2	5	0	0	0	1	0	1	0	1	0	1	1	0	0	0	1	0	0	0	1
3	6	21	2	1	2	4	2	1	3	5	5	4	2	2	3	1	0	1	0	1	0	0	1	0	2	4	2	5	0	0	1	1	0	0	0	1	1	1	1	0	0	0	1	0	0	0	0
4	6	22	2	2	3	2	3	3	5	5	5	4	2	2	2	1	0	1	1	0	1	0	1	0	4	4	3	NA	0	0	0	0	0	0	0	0	0	0	0	0	0	0	0	0	0	0	0
5	6	23	1	1	3	4	3	3	4	5	4	4	2	2	1	1	0	0	1	0	1	0	1	0	4	1	5	4	0	0	1	1	0	1	0	1	0	1	1	0	1	0	0	1	1	0	0
6	6	23	1	2	1	1	1	4	5	5	5	4	2	1	1	1	0	0	1	0	0	0	1	1	1	3	5	5	1	0	1	1	0	1	0	1	0	1	1	0	1	0	1	0	0	0	0
7	6	22	1	2	1	4	4	5	5	5	5	4	2	3	3	0	0	1	1	0	1	0	1	0	4	4	1	4	1	0	1	1	0	1	0	1	0	1	0	1	0	1	1	0	0	0	0
8	6	21	1	2	1	4	3	4	4	5	4	4	2	2	2	1	0	1	0	0	0	1	1	0	1	4	2	3	1	1	1	1	0	0	1	0	1	1	1	1	0	0	0	1	0	0	1
9	6	21	1	2	1	3	3	4	5	5	5	4	2	3	2	1	0	1	1	0	1	0	1	0	3	3	5	2	0	1	1	1	0	1	0	1	1	1	1	0	0	0	0	0	1	1	0
10	6	21	2	2	1	2	3	4	4	5	5	4	2	1	2	1	0	0	1	0	0	0	1	0	1	4	3	3	0	1	1	1	1	1	0	1	0	1	1	0	1	0	0	1	1	0	0
11	6	23	2	2	2	3	3	3	3	4	5	4	2	1	1	1	1	0	0	0	0	1	1	0	4	3	2	4	1	1	1	0	0	1	0	1	0	1	1	0	1	0	1	1	0	0	0
12	7	22	1	2	1	2	2	3	3	3	4	4	2	1	1	0	0	0	0	0	0	1	1	0	4	1	1	4	0	1	1	1	0	1	0	0	1	1	1	0	0	0	0	1	0	0	1
13	6	21	1	2	3	2	2	1	4	5	4	4	2	3	3	1	0	0	1	1	1	0	1	0	4	1	3	4	0	1	1	1	0	1	1	1	0	1	1	0	0	0	1	0	1	0	0
14	6	21	2	2	1	2	2	5	5	5	5	4	2	3	3	1	0	0	1	0	1	0	1	1	4	3	4	1	1	1	1	1	1	1	0	1	0	1	1	0	0	0	1	0	1	1	1
15	6	23	2	2	2	2	2	4	5	5	5	2	2	1	2	1	0	1	0	0	1	0	0	0	2	3	4	4	0	1	1	1	0	1	0	1	0	1	1	1	0	0	1	0	1	0	0
16	6	23	1	2	1	2	2	4	5	5	5	4	2	3	3	1	0	0	1	0	1	0	1	0	4	3	4	4	0	1	1	1	0	1	0	1	0	1	1	0	1	0	1	0	0	1	1
17	6	25	1	1	1	3	3	5	5	5	5	1	2	1	1	1	0	1	1	1	0	1	1	0	4	4	5	5	1	1	1	1	1	0	0	0	1	1	1	0	0	0	1	0	0	0	1
18	6	23	1	2	1	3	3	4	5	5	5	4	2	1	1	1	0	1	0	0	1	0	1	0	1	1	2	4	0	1	1	0	0	0	0	0	1	1	1	0	0	0	0	1	1	0	0
19	6	21	1	2	1	2	2	4	4	5	4	4	2	2	2	1	0	1	0	0	0	0	1	1	4	1	2	4	1	0	0	1	1	1	0	1	0	1	1	0	1	0	1	0	0	0	1
20	6	33	1	1	1	3	2	2	3	3	5	4	2	3	3	1	0	1	0	0	1	0	1	0	4	1	1	5	1	1	0	1	0	1	1	1	0	1	1	0	0	0	0	0	0	0	1
21	6	21	1	2	1	2	3	5	5	5	5	1	2	1	1	1	0	1	0	0	1	0	0	0	2	3	4	3	0	1	1	1	0	1	1	0	0	1	1	0	1	0	0	1	0	0	1
22	6	21	1	2	1	2	2	4	5	5	4	4	2	2	2	1	0	1	1	0	1	0	1	0	4	3	2	1	0	0	1	1	0	0	1	0	0	1	1	0	0	0	0	1	0	0	1
23	6	21	1	2	1	1	2	5	5	5	5	4	2	1	1	1	0	1	0	0	1	0	1	1	4	4	4	4	1	0	1	1	0	1	0	1	0	1	1	0	1	0	1	0	1	0	1
24	6	22	1	2	1	2	3	2	4	5	4	1	2	1	1	1	0	0	0	0	0	0	1	0	4	3	2	1	0	1	1	1	0	1	0	0	1	1	1	0	1	0	0	0	1	0	0
25	6	21	1	2	1	2	3	4	5	5	5	4	2	1	1	1	0	0	1	0	0	1	1	0	4	3	1	3	1	1	0	1	0	1	0	1	0	1	1	0	0	0	1	0	1	0	0
26	6	23	1	2	1	2	3	4	5	5	5	4	2	4	3	1	0	0	1	0	0	1	1	0	4	4	1	3	0	0	1	1	1	1	0	1	0	1	1	0	0	0	1	0	1	0	0
27	6	22	1	2	2	2	3	4	4	5	5	4	2	2	3	0	0	0	1	0	0	1	0	1	4	3	2	1	0	0	1	1	1	1	0	1	0	1	1	0	0	0	1	0	1	1	1
28	6	20	1	2	1	2	3	4	5	4	4	4	2	2	1	1	0	0	1	0	1	0	1	0	3	1	1	4	0	0	1	0	1	0	1	0	1	1	1	0	0	0	1	0	0	0	1
29	6	23	1	2	1	2	2	3	5	5	5	1	2	1	1	1	0	0	1	0	1	0	1	0	4	3	4	1	0	0	1	1	0	1	0	0	0	1	1	0	0	0	1	0	1	0	1
30	6	39	1	2	1	2	3	1	3	5	4	4	2	3	3	0	0	0	1	0	0	0	1	0	4	3	4	4	0	1	1	1	0	1	0	1	0	1	1	1	1	1	1	0	0	0	1
31	6	31	1	1	1	4	4	4	5	5	5	1	1	1	3	1	0	1	1	1	0	0	1	0	2	5	4	3	1	0	1	1	0	1	0	1	0	1	1	0	1	0	1	0	0	0	0
32	6	22	1	2	2	2	2	5	5	5	5	4	2	3	3	1	0	1	0	0	1	0	1	0	1	4	1	1	0	0	0	1	0	1	0	1	0	1	1	0	0	0	0	0	0	0	0
33	6	29	1	2	1	3	3	3	5	5	5	4	2	3	5	0	0	0	1	0	1	0	1	0	1	3	1	2	0	0	0	1	0	1	1	0	0	1	1	0	0	0	1	0	0	0	1
34	6	31	1	1	1	4	4	3	5	5	5	4	2	2	2	1	1	1	0	0	1	0	0	1	4	4	4	1	1	1	1	1	0	1	0	0	0	1	1	0	0	0	1	0	0	1	0
35	6	23	1	2	1	2	2	4	5	5	5	4	2	4	4	1	0	0	1	0	1	0	1	0	2	4	4	4	0	0	0	1	0	1	0	1	0	1	1	0	0	0	1	0	0	0	0
36	6	25	1	2	1	2	2	4	5	5	5	4	2	2	2	1	0	0	1	0	1	0	0	0	4	4	4	5	0	1	1	1	0	1	0	1	0	1	1	0	0	0	1	0	1	0	0
37	6	21	1	2	1	3	3	4	5	5	5	4	2	1	1	1	0	1	0	0	0	1	0	1	4	4	2	5	0	1	1	1	0	1	0	1	0	1	1	0	0	0	1	0	0	0	1
38	6	21	1	2	1	3	2	4	5	4	4	4	2	2	2	1	0	1	1	0	0	1	1	0	4	1	1	3	1	1	1	1	0	1	0	1	0	1	1	0	0	0	1	0	0	0	1
39	6	30	2	2	2	3	3	4	5	5	5	4	2	3	4	1	0	0	1	0	1	0	1	0	1	1	2	4	0	1	1	1	0	0	1	1	1	1	1	0	1	0	0	1	1	0	0
40	6	22	1	2	1	3	3	4	4	5	4	4	2	2	2	1	0	0	1	0	1	0	1	0	4	3	4	4	1	1	1	1	0	1	1	0	0	1	1	0	0	0	0	1	1	0	1
41	6	23	1	2	1	2	3	4	5	5	5	4	2	1	1	1	0	0	1	0	1	0	1	0	1	4	3	3	0	0	0	1	1	1	0	1	0	1	1	0	0	0	0	0	1	0	0
42	6	23	1	2	1	3	3	4	5	5	4	4	2	2	2	0	1	0	1	0	1	0	1	0	4	4	2	5	0	0	0	1	1	1	1	0	0	1	1	0	0	0	0	0	0	1	0
43	6	21	1	2	1	2	2	4	5	5	5	4	2	1	1	1	0	0	0	0	1	0	0	0	1	1	5	4	1	1	1	1	0	0	1	0	0	1	1	0	0	0	0	0	1	0	0
44	7	23	2	2	1	2	3	2	3	3	3	1	2	1	2	1	0	0	1	0	1	0	1	0	4	1	2	1	0	1	1	1	0	1	0	1	0	1	1	1	0	0	0	0	1	1	0
45	6	NA	1	2	1	4	3	5	5	5	5	4	2	3	3	1	0	0	0	1	0	0	1	1	4	4	1	5	1	1	1	1	1	1	0	1	0	1	1	0	0	0	1	0	1	0	0
46	6	32	1	2	1	4	4	4	3	5	5	4	2	2	2	1	0	1	0	0	0	0	1	0	2	4	3	2	0	0	0	1	1	0	1	0	1	1	1	0	0	0	0	1	0	0	1
47	6	20	2	2	3	2	2	4	5	5	5	4	2	2	2	1	0	1	1	0	1	0	1	0	4	3	1	4	1	1	1	1	1	1	0	1	0	1	1	0	0	0	1	0	0	0	1
48	6	23	1	2	1	3	3	5	5	5	5	4	2	3	3	1	0	1	0	0	0	1	1	0	1	3	4	5	1	1	1	1	1	1	0	1	0	1	1	0	1	1	0	0	1	1	1
49	6	23	1	2	1	3	3	4	5	5	5	4	2	4	4	1	0	0	1	0	1	0	1	0	4	4	3	4	1	0	0	1	0	1	0	1	0	1	1	0	0	0	0	1	0	0	1
50	6	22	1	2	1	2	2	5	5	5	5	4	2	3	3	1	0	1	0	0	1	0	1	0	4	3	1	3	0	0	1	1	1	1	0	1	0	1	1	0	0	0	0	1	1	1	1
51	6	23	1	2	1	1	2	3	5	5	5	4	2	3	3	1	0	0	1	0	1	0	1	0	1	2	4	4	0	1	1	1	0	0	0	1	1	1	1	0	0	0	1	0	0	0	1
52	6	33	1	1	1	3	2	3	5	5	5	4	1	4	2	1	0	0	1	0	1	0	1	0	5	4	5	3	0	0	1	0	0	0	0	1	0	1	1	0	0	0	1	0	0	0	0
53	6	27	2	1	5	2	2	1	4	5	5	4	1	3	3	1	0	1	0	0	0	0	1	0	4	3	NA	3	0	1	1	1	0	1	0	1	0	1	1	0	0	0	1	0	0	0	0
54	6	23	2	2	1	3	1	4	4	4	5	4	2	1	1	1	1	1	0	1	0	0	1	1	2	4	2	3	1	0	0	1	0	1	0	0	0	1	1	0	0	0	0	1	0	0	0
55	6	22	1	2	1	2	3	3	5	5	5	4	2	2	2	1	0	1	0	0	1	0	0	0	4	4	2	1	0	0	1	1	1	1	1	1	0	1	1	1	0	0	1	0	0	0	1
56	6	24	2	2	1	1	3	4	5	5	5	1	2	3	3	1	0	1	1	0	0	0	1	0	4	4	5	4	0	1	1	1	0	1	0	1	0	1	1	0	0	0	0	1	1	0	0
57	6	30	2	1	3	1	2	4	5	5	5	4	2	4	4	1	0	1	0	0	1	0	1	0	4	3	4	4	0	1	1	1	0	0	1	1	1	1	1	0	1	0	1	0	1	0	0
58	6	22	1	2	5	3	4	5	5	5	5	4	1	2	2	1	0	1	1	0	0	1	1	0	4	4	5	3	0	1	1	1	0	1	0	1	0	1	0	0	1	0	1	0	1	0	0
59	6	21	1	2	1	3	3	2	3	5	4	1	2	3	3	1	0	1	0	0	0	1	1	0	4	3	1	1	1	1	1	1	0	1	0	1	0	1	1	1	0	0	1	0	0	0	1
60	6	31	2	2	1	3	3	2	4	4	3	4	2	2	2	1	0	1	1	0	1	0	1	1	4	4	5	5	1	1	1	1	0	0	0	0	1	1	1	1	0	0	0	0	1	0	0
61	6	21	1	2	1	2	3	4	4	5	5	4	2	2	3	1	0	0	1	1	0	0	1	1	1	3	4	3	0	0	1	1	0	0	0	1	0	1	1	0	0	0	1	0	0	0	0
62	6	21	1	2	1	3	3	3	5	5	5	4	2	1	1	1	0	1	0	0	0	0	0	1	4	1	2	5	1	1	1	1	0	1	0	1	0	1	1	1	1	0	1	0	0	0	1
63	6	26	2	2	3	2	3	2	4	5	4	4	2	2	3	1	0	0	0	1	0	0	1	0	4	1	4	3	0	0	1	1	0	1	0	0	1	1	1	0	0	0	1	0	1	0	0
64	6	21	1	2	1	1	2	5	5	5	5	4	2	1	1	1	0	0	1	0	1	0	1	0	4	3	3	3	0	1	1	1	0	1	0	1	0	1	1	0	1	0	1	0	1	0	0
65	6	21	1	2	1	2	1	3	5	5	5	4	2	2	2	1	0	0	1	0	0	0	1	0	1	4	4	4	0	0	1	1	0	0	1	0	0	1	1	0	0	0	1	0	1	0	0
66	8	22	1	2	1	4	3	1	3	5	4	4	2	1	1	1	0	0	1	0	0	1	1	0	5	3	1	1	0	1	1	1	0	1	0	1	0	1	0	1	1	0	1	0	1	0	1
67	6	25	1	2	1	2	2	5	5	5	5	4	2	1	1	1	0	1	1	0	1	0	1	0	1	4	4	4	1	0	0	1	1	1	1	1	0	1	1	0	0	0	1	0	1	0	1
68	6	21	1	2	1	2	2	5	5	5	5	4	2	3	3	1	0	0	1	0	1	0	1	0	1	3	2	4	0	0	1	1	0	1	0	1	1	1	1	0	0	0	1	0	1	0	0
69	6	21	2	2	1	3	3	4	5	5	5	4	2	2	2	0	0	1	1	1	1	0	1	0	1	3	4	2	0	1	1	1	0	1	0	1	0	1	1	0	0	0	1	0	1	0	1
70	6	21	1	2	1	2	2	2	3	4	4	4	2	1	1	1	0	0	1	0	1	0	1	0	4	3	4	5	1	1	1	1	0	0	0	1	1	1	1	0	0	0	1	0	0	0	1
71	6	26	1	2	1	1	1	3	3	3	3	4	2	1	1	1	0	0	1	0	1	0	1	0	5	1	4	4	0	1	1	1	0	0	1	1	0	1	1	0	0	0	0	0	0	0	1
72	6	22	2	2	1	3	3	1	5	5	5	4	2	2	1	1	0	1	0	0	0	0	1	1	1	4	4	3	1	1	1	1	0	0	1	0	1	1	1	0	0	0	0	1	0	0	1
73	6	29	1	1	1	2	3	3	4	4	3	4	2	2	2	1	0	0	1	0	1	0	1	0	5	4	1	4	1	1	1	1	0	0	1	1	0	1	1	0	0	0	1	0	1	0	1
74	6	24	2	2	1	2	2	4	4	4	4	4	2	3	3	1	0	1	0	0	0	0	1	0	4	3	2	2	0	1	1	0	0	1	0	0	1	1	1	0	0	0	0	1	1	0	0
75	6	26	1	2	1	3	3	4	5	5	5	4	2	3	3	1	0	1	0	0	1	0	1	0	4	3	1	3	1	0	1	0	0	1	0	1	0	1	1	0	0	0	1	0	0	0	1
76	6	21	2	2	1	1	1	2	4	5	5	4	2	2	3	1	0	0	1	0	0	0	1	0	4	4	4	5	1	1	1	1	0	1	0	1	0	1	1	0	0	0	0	0	1	1	1
77	6	22	1	2	1	5	2	5	5	5	5	4	2	3	3	1	0	0	1	0	1	0	1	0	4	3	1	4	0	1	1	1	0	1	1	1	0	1	1	0	1	0	1	0	1	1	1
78	6	30	1	1	1	3	3	2	4	5	5	2	2	2	2	1	0	0	1	0	1	0	1	0	3	3	4	5	0	1	1	1	0	1	0	1	0	1	1	1	1	1	0	1	1	0	0
79	6	21	1	1	1	3	2	3	5	5	4	4	2	3	3	0	1	0	1	0	1	0	1	0	1	3	2	4	1	0	1	1	0	0	1	1	0	1	1	0	0	0	0	1	0	1	1
80	6	22	1	2	1	2	2	3	4	5	5	4	2	1	1	0	0	1	0	0	0	0	1	0	1	3	2	4	0	0	1	1	1	1	1	1	0	1	1	0	0	0	0	0	0	1	1
81	6	23	2	2	1	2	2	4	5	5	4	4	2	1	1	1	0	1	1	0	1	0	1	0	3	4	2	4	0	1	1	1	1	1	1	0	0	1	1	0	1	0	1	0	0	0	0
82	6	21	2	2	1	2	2	4	5	5	4	4	2	1	1	1	0	1	0	0	1	0	1	0	1	3	5	3	1	1	1	0	0	1	0	1	0	1	1	0	0	0	0	0	0	0	1
83	6	21	1	2	1	2	2	5	5	5	5	4	2	2	3	1	0	1	0	0	0	0	1	0	4	3	4	3	1	1	1	0	0	1	0	1	0	1	1	0	0	0	0	0	1	0	0
84	6	22	1	2	1	3	3	3	5	5	5	4	2	3	3	0	0	1	1	1	1	0	1	1	4	1	4	3	1	0	1	1	1	1	1	1	0	1	1	0	1	1	1	0	1	0	0
85	6	27	2	1	1	4	4	4	4	4	4	4	2	4	3	0	0	1	1	0	0	0	1	1	4	3	1	4	0	1	1	0	0	1	0	1	0	1	1	0	1	0	1	0	1	0	0
86	6	21	1	2	1	2	2	4	5	5	5	4	2	1	1	0	0	1	0	0	0	0	1	0	4	3	2	3	1	1	1	0	0	0	0	1	1	1	0	0	1	0	0	0	1	1	1
87	6	21	1	2	2	4	2	5	5	5	5	4	2	2	3	1	0	0	1	1	1	0	1	0	4	3	4	4	1	1	1	1	0	1	0	1	0	1	1	0	0	0	1	0	0	0	1
88	6	21	1	2	1	3	2	4	5	5	5	4	2	2	3	1	0	1	0	1	1	0	1	0	3	3	1	4	0	1	1	1	0	1	0	1	0	1	0	0	1	1	1	0	1	0	0
89	6	24	1	2	2	3	3	2	4	4	5	4	2	1	1	0	0	0	1	0	1	0	0	0	2	1	2	4	0	0	0	1	0	0	1	0	0	1	1	0	1	0	0	0	1	0	0
90	6	22	1	2	1	2	2	3	5	5	5	4	1	1	1	0	1	1	0	0	0	1	1	0	1	2	4	4	0	1	1	1	0	1	0	1	0	1	0	0	1	0	1	0	0	0	1
91	6	21	1	2	1	3	2	4	5	5	5	4	2	2	2	0	1	0	0	0	0	0	1	0	4	4	4	4	0	0	0	1	0	0	0	1	0	1	1	0	0	0	0	0	0	0	1
92	6	22	1	2	1	2	3	4	5	5	5	4	2	2	2	1	0	1	0	0	1	0	1	0	4	4	2	4	0	0	1	1	1	1	0	1	1	1	1	0	0	0	1	0	0	1	1
93	6	25	2	2	1	4	3	3	5	5	5	4	2	2	2	1	1	0	0	0	1	0	0	0	1	1	4	4	0	0	1	1	0	1	0	1	0	1	1	1	0	1	1	0	1	0	1
94	6	22	1	2	1	3	3	3	5	5	5	4	2	1	1	0	0	1	1	0	1	0	1	0	4	1	4	1	0	0	0	1	1	1	0	1	0	1	1	0	0	0	1	0	0	1	0
95	6	26	1	2	1	4	2	5	5	5	5	4	2	3	3	1	0	1	0	0	0	0	1	1	4	1	4	3	0	1	0	0	0	1	0	1	0	1	0	0	1	0	0	1	0	0	1
96	6	24	1	2	1	3	4	3	5	5	5	4	2	2	2	1	0	1	1	1	0	0	1	0	4	1	5	3	0	1	0	1	0	1	1	1	0	1	1	0	0	0	0	0	1	1	1
97	6	22	2	2	1	3	3	4	4	4	4	4	2	2	2	1	0	0	1	0	1	0	1	0	1	3	2	1	0	1	1	1	1	1	0	1	0	1	1	0	1	0	1	0	1	0	0
98	6	21	2	2	5	3	2	4	5	5	5	4	2	4	4	1	0	1	1	0	1	0	1	0	4	1	4	4	0	0	1	1	0	1	1	1	0	1	1	0	0	0	0	1	0	0	1
99	6	23	1	2	1	2	1	4	5	5	5	4	1	1	1	1	0	0	1	0	1	0	1	0	3	4	4	1	1	1	1	1	1	1	0	1	0	1	1	0	0	0	0	0	1	1	1
100	6	22	1	2	1	3	3	4	5	5	5	4	2	1	1	1	0	0	1	0	0	0	1	1	3	1	1	4	1	0	1	1	0	1	0	1	0	1	1	0	0	0	0	0	1	1	0
101	6	23	2	2	1	2	2	3	5	5	5	3	2	2	2	0	1	0	1	1	0	0	1	1	2	3	1	4	1	1	1	1	0	1	1	1	0	1	1	0	1	1	1	0	1	0	0
102	6	21	1	2	1	2	1	4	5	5	4	4	2	4	4	1	0	1	1	0	1	0	0	0	4	3	5	4	0	1	1	1	0	1	0	1	0	1	1	0	1	0	0	1	0	0	1
103	6	23	2	2	1	2	2	5	4	5	5	4	2	4	3	1	0	0	1	1	1	0	1	1	4	1	5	1	0	1	1	1	1	1	0	1	0	1	1	0	1	1	1	0	1	0	0
104	6	22	1	2	1	3	2	2	4	4	5	4	2	2	2	0	0	1	0	0	0	0	1	0	4	4	5	3	0	1	1	1	0	1	0	1	0	1	1	0	0	0	1	0	0	0	0
105	6	24	1	2	1	5	3	5	5	5	5	4	2	1	1	1	0	1	0	0	0	0	1	0	5	1	2	3	0	1	1	1	0	0	0	1	0	1	1	0	0	0	0	1	0	0	0
106	6	21	2	1	4	2	2	4	5	5	4	4	2	1	1	1	0	1	1	0	1	0	1	1	1	3	4	4	0	1	0	1	1	1	1	1	0	0	1	0	1	1	1	0	1	0	1
107	7	31	2	2	1	3	3	2	3	4	5	4	2	2	3	0	0	1	0	0	0	1	0	0	5	3	4	4	0	1	1	0	0	0	0	1	0	1	1	0	0	0	1	0	0	0	1
108	6	22	1	2	1	2	2	4	5	5	5	4	2	2	2	1	0	1	0	0	0	0	0	1	4	1	1	1	0	1	1	0	1	0	1	1	0	1	0	0	1	0	1	0	1	0	0
109	6	21	1	2	1	2	2	3	5	5	5	1	2	1	1	1	0	1	0	1	0	0	1	0	4	3	4	3	0	0	1	0	1	1	0	1	0	1	1	0	0	0	1	0	1	0	1
110	6	22	1	2	1	3	3	4	5	5	5	4	2	2	3	1	0	0	1	0	0	0	1	0	3	3	2	4	0	1	1	0	1	0	0	1	0	1	1	0	0	0	0	0	1	0	0
111	7	38	NA	1	1	2	3	2	4	5	2	4	2	1	1	0	0	1	0	0	0	1	0	0	4	1	1	4	0	1	0	1	1	1	1	1	0	1	1	1	0	1	0	0	1	1	0
112	6	22	2	2	4	2	2	3	5	5	5	4	2	2	2	1	0	0	0	1	1	0	1	1	2	4	5	4	0	1	1	1	1	1	0	1	0	1	1	0	0	0	1	0	0	0	1
113	6	22	1	2	1	3	3	4	5	5	4	4	2	3	3	1	0	0	1	0	1	0	1	0	4	3	1	3	0	0	1	1	1	1	0	1	0	1	1	0	0	0	1	0	0	0	1
114	6	NA	1	1	1	3	4	4	5	4	5	4	2	1	1	1	0	0	0	1	1	0	1	0	2	1	2	4	1	0	1	1	0	1	0	1	0	1	1	0	0	0	1	0	1	0	1
115	6	21	2	2	1	2	1	4	5	5	5	4	2	1	1	1	0	0	1	0	0	0	1	1	4	3	4	5	0	1	1	1	1	1	0	1	1	1	1	0	1	1	1	0	1	0	1
116	6	26	1	2	1	3	3	3	5	5	4	4	2	3	3	1	0	1	1	0	1	0	1	0	1	4	2	4	0	1	1	1	0	1	0	1	0	1	1	1	0	0	1	0	1	0	0
117	6	22	1	2	1	5	4	5	5	5	5	1	2	2	4	1	0	0	0	0	1	0	1	0	2	3	1	4	1	0	1	0	1	1	0	1	0	1	1	0	1	0	1	0	1	0	1

## Sheet: Post-simulation questionnaire
Participant number:	I am well versed in the anatomy of the pancreas.	I have a good understanding of the physiology of the pancreas.	I know different imaging modalities to evaluate the pancreas.	I feel confident in recommending further diagnostics to a patient with suspected pancreatic cancer.	I feel confident in making a treatment recommendation for a diagnosed pancreatic cancer.	I feel well prepared for an exam by my current knowledge regarding pancreatic cancer.	I can very well imagine using the teaching unit on a regular basis.	I feel the teaching unit is unnecessarily complex.	I find the teaching unit easy to use.	I think I would need technical support to use the teaching unit.	I find that the various functions are well integrated into the teaching unit.	I think there are too many inconsistencies in the teaching unit.	I imagine most people learn to master the teaching unit quickly.	I find the operation very cumbersome.	I felt safe using the teaching unit.	I had to learn a lot of things before I could work with the teaching unit.	I see great potential for the use of VR in student teaching.	I would like to see more VR offerings in medical school.	The teaching unit challenged me mentally.	The teaching unit challenged me physically.	I was under time pressure to complete the tasks.	I struggled with nausea in the VR environment.	I have successfully mastered the teaching unit.	I was stressed by the teaching unit.	The teaching session was frustrating.	The teaching unit raised my interest in the subject area.	In this teaching unit, I learned things that excite me.	The teaching unit has been very responsive to my experience.	The simulation completely absorbed my attention.	My perception has turned to the simulation as if by itself.	I didn't even notice how time was passing.	I was no longer aware of my real environment during the simulation.	I stopped paying attention to other people present (e.g.fellow students, tutors, lecturers) who were not part of the simulation.	I could well imagine the environment depicted or meant.	I had a clear idea of what was happening.	I still have a vivid picture of the situation in my mind.	I felt as if I myself had been present in the simulation on site.	I had the feeling of being able to act/act actively in the simulation.	I had the impression of being able to immerse myself in the action.	I noticed inconsistencies and/or contradictions in the simulation.	It did not matter to me whether the simulation contained errors and/or contradictions.	I felt I was up to the challenge in the simulation.	I was tense during the simulation.	I enjoyed the simulation.	I was stressed because I felt I had no control over the situation.	I had enough prior knowledge to work on the simulation.	The simulation helps me to cope better in real situations involving this issue.	The simulation is a good tool for the acquisition of medical skills.	I think I did well in this simulation.
1	2	2	2	2	3	2	1	5	2	5	1	5	1	5	1	4	1	1	1	3	10	10	1	4	10	2	1	2	1	1	2	2	4	1	1	1	1	1	1	5	3	1	4	1	5	2	1	1	1
2	1	2	1	2	3	1	2	5	1	3	1	4	1	5	1	5	1	2	9	10	10	10	1	4	10	2	2	1	2	1	1	3	4	1	3	2	2	1	1	5	5	1	4	1	5	1	2	2	1
3	2	2	1	2	3	3	2	5	2	5	2	5	2	5	1	5	1	2	1	1	10	7	1	3	10	2	3	2	2	2	5	2	2	1	1	1	2	3	2	3	2	1	1	1	4	1	2	1	1
4	1	2	1	2	3	2	1	5	1	4	2	5	1	5	1	5	1	1	2	8	7	8	1	4	9	1	2	3	2	3	5	3	4	1	1	1	1	2	2	4	2	1	4	1	5	1	2	2	1
5	2	2	1	2	3	2	3	4	2	2	2	5	2	4	2	4	1	1	3	8	10	10	1	8	10	3	3	2	2	1	3	5	5	1	1	4	4	1	3	5	2	1	4	1	5	1	2	1	1
6	1	1	1	2	2	2	1	5	1	NA	1	4	1	3	1	2	1	1	4	4	10	10	1	10	8	1	1	1	1	1	1	2	2	2	2	3	1	2	2	3	4	3	3	1	5	4	2	1	1
7	3	3	2	5	5	4	4	4	1	5	2	5	1	5	2	5	2	4	NA	1	10	5	1	1	10	5	5	5	2	2	5	2	5	2	4	2	5	3	4	5	5	1	1	4	5	1	3	3	1
8	2	2	1	2	3	2	1	5	1	5	1	5	1	5	1	5	1	1	2	4	10	8	1	6	10	5	3	2	2	1	2	1	3	1	1	5	2	1	1	5	3	1	5	1	5	1	1	1	1
9	2	2	3	5	5	4	3	4	2	3	2	3	1	3	2	4	2	2	4	9	8	7	3	4	9	2	3	4	2	3	3	1	2	1	1	2	2	2	2	4	2	2	3	2	4	2	2	3	2
10	1	2	2	4	4	3	2	5	2	4	1	4	1	5	2	5	2	2	3	7	10	9	1	3	10	2	2	5	1	1	5	2	2	1	2	1	1	2	2	4	2	1	3	1	5	1	2	2	1
11	1	1	1	1	1	1	2	5	1	5	2	5	1	5	1	5	1	2	6	10	10	10	1	6	10	2	2	2	3	1	2	1	5	1	1	1	1	2	2	3	1	1	1	2	5	1	4	1	1
12	2	2	2	1	1	2	1	5	1	5	1	5	1	5	1	5	1	1	10	10	10	10	1	10	10	1	1	1	1	1	1	5	1	1	1	5	1	1	1	5	1	1	5	1	5	1	1	1	1
13	1	2	1	2	1	2	1	5	2	4	1	3	1	5	1	5	1	1	1	10	8	6	1	5	9	2	2	3	2	1	2	1	1	1	1	1	1	1	2	2	1	1	4	1	5	1	1	1	1
14	2	2	3	3	3	3	1	5	1	5	1	5	1	5	1	5	1	1	7	8	8	10	1	10	10	1	1	NA	1	1	1	3	2	2	1	5	2	2	2	5	NA	1	5	1	5	2	1	1	1
15	2	2	1	3	4	4	1	5	1	5	2	5	1	4	1	5	1	1	1	10	10	9	1	5	10	2	3	4	1	1	2	4	4	1	1	1	2	4	2	5	1	2	3	1	5	1	2	1	1
16	1	1	2	3	3	2	2	4	2	2	1	4	2	4	2	5	2	2	4	7	5	7	1	8	8	1	2	2	2	1	3	4	2	2	2	2	2	2	2	5	3	2	4	1	4	2	3	2	3
17	2	2	2	3	3	2	1	5	1	5	1	5	1	5	1	5	1	2	2	3	10	9	1	3	10	2	3	4	2	3	3	5	3	1	2	3	3	1	2	4	2	1	5	1	5	1	1	1	1
18	1	1	1	2	2	1	1	5	1	4	1	5	1	4	1	5	1	1	10	10	10	10	1	10	10	2	2	4	2	1	1	5	5	1	2	2	4	2	5	4	1	2	5	1	5	5	1	1	5
19	1	1	3	3	3	3	1	5	2	5	1	5	1	5	1	5	1	1	5	10	10	10	1	7	10	1	2	2	2	2	2	1	1	3	2	5	2	2	3	5	2	1	4	2	4	1	1	1	1
20	3	2	2	3	3	3	2	5	1	5	1	5	1	5	1	5	1	1	4	9	10	10	1	10	10	1	1	1	2	2	2	3	2	2	2	5	2	1	2	4	4	1	4	1	5	3	1	1	2
21	2	3	3	4	4	3	2	5	1	5	NA	4	1	3	3	5	1	1	2	10	10	3	1	3	10	1	3	3	2	2	1	5	5	5	5	5	3	4	4	4	2	1	2	2	5	2	2	2	1
22	1	1	2	2	3	2	1	5	1	5	1	5	2	5	1	4	1	1	2	9	9	9	2	9	10	1	2	2	1	1	1	1	1	2	1	1	1	1	1	5	3	1	4	1	5	2	1	1	2
23	1	1	3	3	2	2	1	5	1	5	1	5	1	5	2	4	1	1	1	3	6	4	1	8	10	1	1	1	1	1	2	2	2	1	1	4	2	2	1	5	5	2	4	1	5	3	4	1	1
24	2	2	2	2	2	3	1	5	5	5	1	5	1	5	1	4	1	1	2	10	10	10	1	10	10	1	2	3	1	1	2	3	2	1	1	2	2	1	1	5	5	1	5	1	5	1	2	3	2
25	2	2	2	4	4	4	1	5	1	4	1	5	1	5	2	4	1	1	3	8	10	6	1	9	10	1	3	4	2	2	2	4	2	2	2	1	3	3	3	5	1	1	5	1	5	2	3	1	1
26	2	2	1	4	2	3	1	5	1	2	1	5	1	5	1	5	1	2	3	3	10	10	1	5	10	2	3	3	1	1	1	4	5	1	1	1	1	2	2	5	5	1	5	1	5	3	1	1	1
27	2	2	2	2	2	2	4	4	2	2	2	4	2	4	2	4	2	5	2	9	10	2	1	2	9	2	3	3	2	2	2	3	2	2	2	4	3	2	2	4	2	1	2	2	4	2	2	2	2
28	2	2	3	3	3	2	2	4	3	4	2	4	1	4	2	4	1	2	1	3	8	8	1	4	10	1	1	3	1	1	1	3	3	1	2	1	2	2	2	4	4	1	3	1	5	1	1	2	2
29	2	2	2	4	4	4	1	5	2	4	1	5	1	4	2	4	1	1	2	10	10	5	1	4	10	1	1	1	1	1	1	3	2	2	2	2	2	2	2	4	3	1	3	1	5	1	2	1	1
30	2	2	2	2	3	2	2	4	3	4	2	4	2	4	2	4	3	3	5	3	9	2	4	3	10	3	3	3	2	4	3	4	3	3	3	4	3	2	3	5	1	3	2	3	4	4	3	2	3
31	2	2	1	3	3	3	3	5	1	5	2	5	1	5	1	5	3	4	3	3	9	9	1	4	10	2	3	2	1	2	2	2	4	1	2	5	2	2	2	5	2	1	5	1	5	1	2	3	2
32	2	2	2	3	4	5	1	2	3	3	2	5	2	3	3	4	4	3	5	5	10	3	3	2	10	3	3	2	1	1	1	4	4	3	3	3	5	4	3	5	5	3	2	3	3	3	5	4	3
33	3	3	2	2	2	3	1	4	1	1	1	5	1	5	1	4	1	1	2	2	9	10	2	2	10	2	2	4	1	1	4	4	4	1	1	1	3	1	1	5	4	1	2	1	5	1	2	2	1
34	2	2	2	2	2	2	1	5	1	4	2	5	1	3	3	4	2	1	2	2	3	8	1	2	10	1	1	2	1	1	1	4	4	1	1	1	2	2	1	4	2	2	2	1	5	2	1	1	1
35	1	2	1	3	4	4	3	5	1	5	1	5	1	5	1	5	3	4	8	4	10	3	1	3	10	2	3	3	1	2	1	1	1	1	2	2	1	3	3	5	3	1	2	2	5	1	3	4	1
36	2	2	1	3	3	3	1	5	1	5	1	5	1	5	1	5	1	1	1	9	10	10	1	8	10	1	2	2	1	1	1	2	2	1	2	1	1	3	2	4	4	1	4	1	5	1	1	1	1
37	2	2	1	3	4	2	1	5	1	2	1	5	1	5	1	5	1	1	6	9	10	9	2	10	10	1	2	2	1	1	1	1	1	1	2	1	2	2	2	5	3	1	4	1	5	1	2	1	2
38	2	1	2	2	3	2	4	2	2	4	2	3	2	4	2	5	2	4	3	2	9	1	2	2	9	2	2	4	1	4	4	4	5	3	2	2	4	2	2	4	2	1	2	4	5	1	4	2	2
39	2	3	1	4	5	3	3	5	1	5	1	4	1	5	1	5	3	4	7	3	10	10	5	1	10	5	2	1	3	4	5	4	3	1	1	2	1	1	2	4	5	1	3	4	5	2	4	4	3
40	2	3	3	3	3	3	1	5	3	4	1	5	1	5	1	5	2	1	5	8	10	8	1	6	10	2	2	2	2	2	3	2	3	2	2	2	2	2	2	5	3	1	5	1	5	1	2	2	2
41	2	3	2	3	3	3	1	5	1	5	1	5	1	5	1	5	1	1	2	10	10	10	1	10	10	1	3	3	1	1	1	5	3	1	1	1	5	4	3	5	2	1	5	1	5	1	1	1	1
42	2	2	2	3	4	3	2	4	2	2	2	4	2	4	2	2	2	2	3	8	8	8	2	5	9	1	2	3	2	2	4	2	4	2	2	4	2	3	2	4	2	1	3	1	4	1	2	2	2
43	2	2	2	3	3	3	2	5	2	2	1	5	1	4	1	4	1	1	1	10	10	6	4	10	10	1	1	1	1	1	1	2	5	1	1	2	1	1	1	5	3	1	4	1	5	1	1	1	2
44	2	2	2	2	2	2	2	4	2	4	2	4	2	4	2	4	2	2	7	10	10	8	1	4	9	2	2	2	2	2	3	4	1	3	2	2	3	2	2	4	2	2	3	2	3	2	2	2	3
45	3	3	3	3	3	3	1	5	2	3	2	5	1	5	1	5	2	1	4	9	10	10	1	6	10	1	3	3	1	2	1	1	4	1	1	1	1	1	2	5	3	1	3	1	5	1	2	2	2
46	2	2	2	3	3	4	2	4	2	4	2	5	1	3	1	5	2	2	4	9	8	10	1	8	10	1	2	4	2	2	2	2	3	3	3	1	2	1	1	4	5	1	5	1	5	1	4	4	1
47	2	2	2	3	3	3	1	5	2	4	5	5	2	5	1	5	1	1	2	3	7	10	1	7	10	1	1	3	1	1	2	1	1	1	1	1	1	1	1	5	1	1	4	1	5	1	2	3	2
48	1	2	1	4	4	3	5	2	4	2	2	4	3	3	3	4	5	5	4	2	10	2	1	2	4	1	3	1	1	2	4	4	2	2	2	1	2	2	3	3	2	3	2	4	3	4	3	4	2
49	1	2	2	3	3	2	2	5	3	3	1	5	1	3	2	5	2	2	2	7	10	9	1	5	10	1	1	1	1	1	3	4	5	2	2	2	2	1	1	5	3	1	2	2	4	1	1	1	1
50	3	3	3	2	2	3	2	5	2	3	1	5	1	5	1	5	2	2	4	3	10	7	1	4	10	3	3	4	1	2	3	2	2	2	2	2	2	3	3	5	4	2	3	1	5	4	3	2	2
51	1	1	2	3	1	2	5	5	1	4	1	5	1	5	3	4	2	5	4	2	10	1	1	1	10	1	1	1	1	1	4	1	1	2	2	3	4	1	2	5	3	1	1	4	5	1	1	2	1
52	2	2	1	1	1	3	2	5	1	3	1	4	1	3	1	3	3	3	3	3	10	10	1	2	8	1	3	1	1	1	3	3	4	3	1	2	5	3	2	5	3	1	4	1	4	1	2	2	1
53	2	2	2	4	4	4	2	5	4	5	3	5	1	5	1	5	2	2	2	10	10	9	1	9	10	2	2	4	2	2	1	1	4	1	1	2	1	2	2	2	1	1	5	2	5	1	3	3	1
54	3	2	1	2	2	3	2	5	1	2	2	4	2	4	1	5	1	1	4	9	10	10	1	10	10	3	4	2	1	1	1	2	1	3	1	2	1	1	1	2	3	1	4	2	4	3	1	1	4
55	1	2	1	1	3	2	1	4	2	3	1	5	1	4	3	4	1	1	8	10	3	6	9	7	10	1	2	1	1	1	2	1	1	2	2	5	1	3	1	5	2	1	3	1	5	1	1	1	2
56	1	2	2	3	3	4	2	4	3	5	2	4	2	3	2	4	2	2	4	9	10	5	2	4	10	2	4	2	2	1	1	1	1	1	2	2	1	1	1	4	2	1	3	4	5	2	2	2	2
57	1	2	1	2	2	2	3	5	2	5	2	4	2	5	2	4	4	4	8	10	10	10	3	9	10	2	4	1	2	2	2	2	2	2	2	5	4	3	4	5	3	1	5	4	5	1	2	3	3
58	2	2	2	3	3	2	1	4	1	5	2	5	1	5	1	5	1	2	9	7	10	10	3	10	10	1	2	1	2	2	5	5	4	2	2	1	4	3	2	5	3	1	3	3	5	1	2	2	2
59	1	2	2	2	2	2	2	5	1	5	2	5	1	5	1	5	3	3	3	10	10	10	1	10	10	2	3	1	1	2	2	4	4	2	2	1	1	1	2	5	2	1	3	1	5	1	2	2	1
60	2	2	2	2	3	3	1	5	1	3	3	5	1	5	3	5	1	1	4	4	10	5	3	10	10	2	2	2	1	1	1	3	5	1	1	5	1	1	1	5	5	2	5	1	5	2	2	2	3
61	1	2	1	2	3	2	4	3	2	2	2	4	1	4	1	5	2	4	8	10	10	7	3	10	9	2	2	2	1	1	1	1	1	1	1	1	1	1	1	5	5	1	5	2	5	1	3	2	1
62	2	2	2	3	3	3	1	5	1	5	1	5	1	5	2	5	1	1	9	9	10	6	1	9	10	2	2	3	2	2	2	1	4	2	2	3	3	3	2	3	4	2	4	1	4	2	2	1	2
63	1	2	2	4	4	3	2	4	1	5	1	5	1	4	1	5	2	3	7	4	10	7	2	8	9	3	3	4	2	1	4	4	4	1	2	2	3	2	3	4	4	1	4	2	5	2	3	3	2
64	1	1	3	4	4	4	1	3	2	1	1	4	1	5	3	5	1	1	4	10	10	6	1	8	10	1	2	1	1	2	1	2	2	2	2	1	3	1	1	2	1	1	4	1	5	3	1	1	1
65	1	1	1	2	2	3	1	5	1	5	1	5	1	5	2	5	1	1	3	7	10	10	1	5	10	2	1	1	2	2	3	2	3	1	1	3	2	1	2	5	1	1	4	1	5	1	3	2	2
66	1	2	1	1	2	2	1	5	1	5	1	5	1	5	1	5	1	1	1	10	10	10	1	10	10	1	1	5	1	1	4	1	1	1	1	3	1	1	1	5	5	1	5	1	5	1	1	1	1
67	1	1	3	3	4	2	1	5	1	5	1	5	1	5	1	5	1	1	5	9	10	10	1	9	10	1	1	3	1	1	1	3	5	1	2	1	1	1	1	5	1	1	5	1	5	1	1	1	1
68	1	1	2	2	2	2	2	4	2	4	1	5	2	4	1	4	2	2	4	9	9	9	2	4	9	2	3	3	1	1	3	4	4	2	2	2	3	2	2	2	2	2	3	1	4	1	3	1	2
69	2	3	2	3	3	3	1	5	1	5	1	4	1	4	2	5	1	1	4	6	10	10	1	9	10	1	1	3	1	1	2	1	1	1	1	1	1	1	1	4	3	2	4	1	5	2	2	2	2
70	1	1	1	1	2	2	1	5	1	3	1	4	1	5	1	5	1	1	6	6	10	8	1	10	10	1	1	1	1	1	1	1	1	1	1	3	1	1	1	5	1	1	3	1	5	3	1	1	1
71	1	1	1	2	2	2	1	5	1	2	1	5	1	4	3	2	3	1	3	5	10	6	2	10	10	1	1	1	1	1	1	1	3	1	1	3	3	1	1	5	5	3	2	1	5	3	1	1	1
72	2	2	2	3	3	3	1	5	1	5	1	5	1	5	1	5	1	1	1	10	10	10	1	10	10	1	2	1	1	1	1	2	2	1	1	2	2	2	2	5	3	1	4	1	5	3	1	1	1
73	1	1	1	2	2	1	1	5	2	5	1	5	1	5	2	5	1	1	1	3	10	3	1	5	10	2	2	1	1	1	1	1	1	1	1	1	1	1	1	5	1	1	4	1	4	1	1	1	1
74	1	2	2	2	3	2	2	4	3	4	3	3	2	5	2	3	1	2	7	7	10	10	1	10	10	3	2	3	1	2	1	3	2	2	2	3	2	2	2	4	3	1	2	1	4	2	2	3	2
75	2	2	2	2	1	3	1	5	1	5	1	5	1	5	1	5	1	1	3	8	10	10	2	7	10	1	1	1	1	1	1	2	2	1	1	1	1	1	1	4	1	1	4	1	4	1	1	1	2
76	1	1	2	3	3	3	3	5	1	3	1	4	2	5	2	4	1	2	6	3	10	10	1	5	10	2	2	2	1	2	4	5	3	2	2	1	3	2	3	4	5	1	2	2	5	3	3	2	1
77	3	1	1	3	4	4	2	3	3	5	1	5	3	5	1	5	2	2	3	7	10	10	2	4	8	3	3	4	1	1	3	1	2	1	2	2	3	2	2	4	3	1	2	2	5	2	5	3	3
78	2	2	1	2	3	2	1	4	2	5	2	5	1	5	1	5	1	1	5	8	9	9	2	8	9	2	3	2	1	1	2	3	3	2	2	2	1	2	2	5	4	1	3	1	4	3	2	2	1
79	1	1	1	2	2	2	1	5	1	2	1	5	1	5	2	5	1	1	1	8	10	10	1	5	10	NA	NA	NA	1	1	1	1	1	1	1	1	1	1	1	5	5	1	3	1	5	3	1	1	2
80	1	1	2	2	1	2	1	5	4	4	1	5	1	4	1	5	1	1	6	10	9	9	1	9	10	2	2	1	2	2	1	3	3	1	1	1	1	1	1	5	2	1	2	2	4	4	2	2	3
81	1	1	1	2	2	2	1	5	1	5	1	5	1	4	1	5	1	1	3	3	10	9	1	3	10	2	2	3	1	1	3	4	2	1	1	1	1	1	1	5	2	1	4	1	5	1	2	1	1
82	2	2	2	3	3	2	1	5	1	5	1	5	1	4	1	4	1	1	5	7	9	10	3	9	9	2	3	4	2	4	4	2	4	2	2	2	3	1	3	5	1	1	4	2	4	2	2	2	2
83	1	1	1	3	3	2	1	5	2	5	1	5	1	5	1	5	1	1	3	3	10	5	1	4	10	2	1	3	1	4	3	2	3	1	1	1	2	1	1	3	1	1	4	1	5	1	1	1	1
84	2	2	1	2	2	3	3	4	1	3	1	4	1	4	1	5	3	2	8	5	3	8	1	6	9	3	3	2	4	4	5	5	5	3	3	2	3	3	3	3	2	1	2	2	5	1	2	2	1
85	1	1	1	2	3	1	3	4	4	2	2	5	2	3	3	4	2	2	3	3	8	3	1	2	9	2	2	4	2	2	4	2	4	2	2	3	3	2	2	5	5	1	2	2	4	2	2	2	1
86	2	2	2	3	3	4	1	5	2	2	1	5	1	4	1	5	1	1	5	2	10	10	1	2	10	1	2	3	1	1	2	2	4	1	1	1	1	1	1	5	4	1	5	1	5	2	1	1	1
87	1	2	1	3	3	2	2	5	1	4	2	5	1	5	1	5	2	2	4	5	10	10	1	5	10	3	4	4	2	1	3	5	4	1	1	3	4	2	3	2	2	1	4	3	5	1	2	2	1
88	2	2	2	3	4	2	2	3	3	2	2	NA	1	3	3	5	3	3	3	5	10	8	1	4	10	2	2	4	2	3	4	3	4	2	3	2	3	4	4	4	2	3	3	2	4	4	2	3	2
89	2	2	2	2	1	1	1	5	2	4	2	5	2	5	2	4	1	1	3	7	10	9	2	6	10	2	2	4	1	1	2	2	3	2	2	1	2	1	2	4	2	1	4	1	5	1	2	2	1
90	2	2	1	3	3	3	3	4	2	5	1	5	1	5	1	4	3	3	2	2	5	6	1	3	10	2	2	2	2	2	3	2	3	1	1	1	1	1	1	3	2	2	2	1	5	2	2	2	2
91	1	1	2	2	3	3	1	5	1	5	1	5	1	5	1	5	1	2	4	7	10	10	1	8	10	1	2	2	1	1	2	2	2	1	2	5	2	2	2	4	2	1	4	1	5	1	1	1	1
92	2	2	2	3	3	4	1	5	1	5	1	5	1	5	2	5	1	1	8	8	10	10	1	6	10	2	3	1	1	1	1	4	2	1	1	1	3	2	2	4	2	1	5	1	5	1	3	1	1
93	2	2	2	2	2	2	1	4	1	4	1	5	1	5	1	5	1	1	8	9	10	10	1	10	10	1	1	1	1	1	1	2	2	1	1	1	1	1	1	5	2	1	4	1	5	2	2	1	2
94	2	2	3	4	4	4	1	5	2	4	1	5	1	5	1	5	1	1	7	10	10	10	1	10	10	1	2	4	1	1	2	4	3	2	1	1	3	2	3	5	1	1	5	1	5	1	2	1	2
95	1	1	1	2	2	1	1	5	2	3	1	5	1	4	1	4	1	1	1	1	7	10	1	9	10	1	1	1	1	1	1	1	1	1	2	2	1	1	1	5	1	1	1	1	5	4	1	1	1
96	2	3	1	4	4	3	2	4	2	2	1	5	5	4	1	5	2	3	3	3	10	8	1	3	10	1	3	3	1	1	2	1	3	1	1	1	1	1	1	5	5	1	5	1	5	1	2	1	1
97	2	2	2	2	2	2	2	4	2	5	2	4	1	5	2	5	1	1	4	10	10	10	2	10	10	2	2	2	2	2	2	4	4	2	2	4	2	2	2	5	4	2	4	1	5	2	2	2	1
98	1	1	1	2	2	2	2	5	1	5	2	5	1	5	1	5	3	3	10	10	10	10	1	9	10	1	2	1	2	2	4	2	4	1	1	4	1	1	1	2	4	1	2	1	5	1	2	2	1
99	1	1	1	2	2	2	1	4	1	5	1	5	1	5	1	5	1	1	9	9	9	2	1	3	5	4	1	3	2	5	5	4	5	1	1	1	1	1	1	1	4	1	2	1	4	2	3	1	1
100	2	2	3	3	3	3	1	5	1	2	1	5	1	5	1	5	1	1	3	10	8	10	1	8	10	1	1	1	1	1	1	1	2	1	1	1	1	1	1	5	5	2	5	1	5	1	1	1	1
101	3	2	1	4	4	3	2	4	3	5	2	5	1	5	1	5	2	2	6	1	10	9	1	4	10	2	3	4	1	1	3	1	2	4	4	3	2	2	2	4	1	1	5	2	5	1	4	2	1
102	1	1	3	4	4	4	5	3	5	2	2	5	1	2	5	5	5	5	10	10	10	1	1	1	10	5	5	5	5	5	5	5	5	4	4	1	5	5	5	5	5	1	5	4	2	2	4	4	1
103	2	2	3	2	1	3	4	3	4	5	2	4	2	1	3	2	5	5	4	2	6	2	3	1	4	2	3	2	4	4	2	3	1	3	4	1	3	2	2	3	2	2	2	4	3	2	2	4	5
104	2	1	1	2	2	2	2	4	2	4	1	4	1	4	2	4	2	1	3	9	9	10	1	5	10	2	2	1	1	2	1	2	2	3	2	1	3	3	2	4	3	1	3	2	3	1	2	2	1
105	1	1	3	3	3	3	1	5	1	2	1	5	1	5	1	5	1	1	1	10	10	8	2	10	10	1	1	3	2	2	1	1	2	1	1	3	1	1	1	5	1	1	5	1	5	3	2	1	1
106	1	1	2	3	4	2	1	5	1	3	2	5	1	5	1	4	1	1	3	5	8	10	3	7	10	1	1	2	2	1	1	2	1	2	1	1	2	3	2	5	5	2	4	1	5	2	2	1	2
107	2	2	2	3	3	2	1	5	1	5	2	5	1	5	2	5	2	1	3	10	5	8	3	10	10	1	1	3	1	2	1	2	3	1	2	3	2	2	2	5	2	1	4	1	5	2	2	2	2
108	1	1	1	3	3	3	1	5	1	5	1	5	1	5	1	5	2	1	2	9	10	10	1	9	10	2	2	2	1	1	1	2	2	1	1	2	1	1	1	5	3	1	3	2	3	2	4	3	1
109	1	1	2	2	2	2	2	5	2	3	1	5	1	2	2	5	1	1	3	1	5	1	1	1	10	3	3	2	1	2	1	5	5	2	2	5	5	3	5	1	1	1	2	3	5	2	4	4	1
110	2	3	3	4	4	3	2	5	2	5	2	5	2	4	2	5	1	2	3	10	10	10	1	10	10	2	3	3	1	1	1	1	2	2	2	1	1	1	1	5	5	1	5	2	5	1	2	1	2
111	1	1	1	2	2	2	2	5	3	2	1	5	1	3	3	5	2	2	1	7	3	1	1	6	10	2	3	1	2	2	2	3	2	1	1	2	3	2	2	5	5	2	2	3	4	2	2	3	1
112	2	2	2	2	2	2	2	5	2	3	2	3	3	4	1	5	1	1	6	9	10	9	2	7	10	2	3	3	3	1	1	4	1	1	1	1	2	3	1	2	1	1	3	2	5	1	3	2	1
113	2	2	2	3	3	2	3	5	3	5	2	5	1	4	3	5	3	3	8	10	10	1	1	10	10	3	3	4	2	2	4	4	4	1	2	1	4	1	2	5	3	1	5	2	5	1	2	2	2
114	1	1	1	1	2	2	1	5	2	4	1	5	1	5	1	5	1	1	1	2	9	6	1	3	10	1	1	1	2	2	3	3	3	1	1	1	1	1	1	5	2	1	3	1	5	1	1	1	1
115	1	1	1	3	3	3	1	4	2	5	1	3	2	4	1	4	1	1	4	4	7	6	1	8	10	1	1	2	2	2	2	4	2	1	1	2	2	2	2	2	2	1	4	1	5	1	2	2	1
116	1	1	1	3	3	2	1	5	1	5	1	2	1	5	1	5	2	1	4	8	10	10	1	9	10	1	3	3	2	1	1	2	4	2	2	3	3	2	2	3	3	1	5	1	5	1	2	2	2
117	4	2	3	5	5	4	3	5	3	2	1	4	1	3	3	3	1	2	4	1	10	4	1	1	9	2	4	2	4	2	5	4	5	2	2	3	1	3	1	5	5	2	3	3	4	2	1	1	2
[truncated: 43 more columns]
